# Supplementary material for: Increased nerve growth factor expression and osteoclast density are associated with subchondral bone marrow lesions in osteoarthritic knees
Source: Osteoarthr Cartil Open. 2024 Jul 23;6(3):100504. doi: 10.1016/j.ocarto.2024.100504 (PMC11340585; doi:10.1016/j.ocarto.2024.100504)
Supplement: Multimedia component 2 [file mmc2.xlsx]

## Sheet: Data
							BML (+) bone in MTP																						BML (-) bone in MTP
	female(1)	age	side	BMI	PainVAS rest	PainVAS walk	Cartilage surface integrity	Chondrocyte morphology	Proteoglycan loss	Tidemark	Mankin score	OASRI grade for cartilage	Cyst	fibrosis	vessels	carti iland	Trabecular thickened>200um	inflammation	Tidemark	Sbone score	TRAP(+)osteoclast	distance of section	Osteoclast density	NGF area%	total channel number	Total osteochondral channel density	NGF(+)channel	NGF(+)channel%	TRAP(+)osteoclast	distance	Osteoclast density	NGFarea %	total channel number	Total osteochondral channel density	NGF(+)channel	NGF(+)channel%	NGF grade in chondrocyte	Cyst	fibrosis	vessels	carti iland	Trabecular thickened>200um	inflammation	tidemark	Sbone score	Cartilage surface integrity	Chondrocyte morphology	Proteoglycan loss	Tidemark
	1	81	R	22.9	45	45	6	3	4	1	14	6	1	1	1	1	1	1	1	7	1	5.17	0.193424	14.9	10	1.93424	8	80	0	6.13	0	11.5	14	2.28385	10	71.4286	1	0	1	0	0	1	0	0	2	3	1	1	0
	1	81	L	28.2	80	90	6	3	4	1	14	6	0	1	1	0	1	1	1	5	13	7.82	1.6624	22.5	23	2.94118	23	100	2	8.02	0.249377	10.8	20	2.49377	14	70	2	1	1	0	1	1	1	0	5	3	1	2	0
	1	70	L	26.4	30	70	5	3	3	1	12	5	0	1	0	0	1	1	1	4	2	7.9	0.253165	8.5	19	2.40506	15	78.9474	0	8.52	0	4.5	42	4.92958	23	54.7619	2	0	1	0	0	1	1	1	4	4	2	3	1
	1	75	L	22	30	85	6	3	4	1	14	6	1	1	1	1	1	1	1	7	14	6.42	2.18069	25.3	17	2.64798	17	100	0	8.55	0	8.9	18	2.10526	10	55.5556	2	0	1	0	0	1	1	0	3	3	1	3	0
	1	78	L	27.7	50	80	5	3	3	1	12	6	1	1	1	0	1	1	1	6	3	8.29	0.361882	17.9	14	1.68878	12	85.7143	0	7.53	0	9.9	12	1.59363	7	58.3333	1	1	1	1	0	0	0	0	3	3	1	1	0
	1	81	L	27.8	25	65	6	3	3	1	13	6	1	1	1	1	1	1	1	7	25	9.52	2.62605	11.2	29	3.04622	25	86.2069	8	8.02	0.997506	4.9	18	2.24439	15	83.3333	1	0	1	1	0	1	1	0	4	3	1	2	0
	1	78	L	31.2	0	30	6	3	4	1	14	6	1	1	1	0	1	1	1	6	12	8.83	1.359	17.4	27	3.05776	25	92.5926	1	7.25	0.137931	5.2	22	3.03448	10	45.4545	1	0	0	0	0	1	0	1	2	4	2	3	1
	1	70	R	29.9	0	40	6	3	3	1	13	5	0	1	1	0	1	1	1	5	5	8.7	0.574713	11	14	1.6092	7	50	0	9.9	0	3.3	12	1.21212	5	41.6667	1	0	1	0	0	1	0	0	2	2	1	3	0
	1	75	R	23.9	0	20	6	3	4	1	14	6	1	1	1	1	1	0	1	6	0	11.7	0	8.9	28	2.39316	19	67.8571	0	8.65	0	8.8	21	2.42775	10	47.619	2	0	0	0	0	1	0	1	2	4	2	3	1
	1	75	L	24.2	10	70	6	3	4	1	14	6	1	1	1	1	1	1	1	7	7	6.84	1.02339	28.5	20	2.92398	19	95	4	7.6	0.526316	7.3	18	2.36842	15	83.3333	1	0	1	0	1	0	0	1	3	3	1	2	1
	1	86	R	24.8	70	95	6	3	4	1	14	6	1	1	1	1	1	1	1	7	3	9.05	0.331492	8.9	26	2.87293	17	65.3846	2	10.79	0.185357	6.3	22	2.03892	9	40.9091	2	0	1	1	0	0	1	0	3	3	1	2	0
	1	71	R	32.3	0	50	6	3	4	1	14	6	1	1	1	1	1	1	1	7	0	9.83	0	26.3	16	1.62767	15	93.75	0	9.67	0	6.3	18	1.86143	15	83.3333	1	0	1	0	0	0	0	0	1	3	1	2	0
	1	71	L	32.3	0	50	6	3	4	1	14	6	1	1	1	1	1	1	0	6	1	9.6	0.104167	12.4	26	2.70833	26	100	0	8.7	0	4.2	33	3.7931	30	90.9091	2	0	0	0	1	1	0	0	2	3	1	2	0
	1	76	R	27	20	50	6	3	4	1	14	6	1	1	0	0	1	0	1	4	6	11.7	0.512821	9.5	20	1.7094	17	85	0	8.52	0	5.2	18	2.11268	10	55.5556	1	0	1	0	0	1	0	0	2	3	2	3	0
	0	79	L	28.3	5	40	5	3	3	1	12	4	1	1	1	0	1	1	1	6	2	9.4	0.212766	11.3	26	2.76596	23	88.4615	2	8.7	0.229885	4.3	22	2.52874	15	68.1818	2	0	1	0	0	0	0	0	1	2	1	2	0
	1	79	L	21.3	10	50	6	3	4	1	14	6	1	1	1	1	1	1	1	7	7	8.9	0.786517	23.4	18	2.02247	18	100	1	10.4	0.0961538	4.5	19	1.82692	7	36.8421	1	0	0	0	0	0	1	1	2	3	3	2	1
	0	79	L	24.9	0	45	6	3	4	1	14	6	0	1	1	1	1	1	1	6	1	9.25	0.108108	13.3	9	0.972973	5	55.5556	1	9.9	0.10101	7.3	19	1.91919	5	26.3158	2	0	0	0	0	1	1	1	3	3	2	2	1
	1	85	L	24.9	20	60	6	3	4	1	14	6	0	1	1	0	1	1	1	5	4	5.9	0.677966	20.3	24	4.0678	20	83.3333	2	8.6	0.232558	12.9	11	1.27907	7	63.6364	1	0	1	0	0	1	1	1	4	3	2	2	1
	1	86	L	25.2	0	99	6	3	4	1	14	5	0	1	0	0	1	1	1	4	7	10.5	0.666667	14.5	8	0.761905	5	62.5	0	7.4	0	6.9	22	2.97297	11	50	2	0	1	0	0	1	1	1	4	4	3	3	1
	0	69	L	24.2	0	45	6	3	4	1	14	6	1	1	1	1	1	1	1	7	9	9.27	0.970874	17.5	19	2.04962	17	89.4737	2	10.5	0.190476	11.2	10	0.952381	7	70	2	0	1	0	0	1	1	1	4	6	3	2	1
mean		77.25		26.47	19.75	58.95	5.85	3	3.75	1	13.6	5.75	0.7	1	0.85	0.55	1	0.9	0.95	5.95	6.1	8.7295	0.730305	16.175	19.65	2.31033	16.65	82.9889	1.25	8.6675	0.147328	7.21	19.55	2.29893	11.75	59.8585	1.5	0.1	0.75	0.15	0.15	0.7	0.5	0.45	2.8	3.25	1.6	2.25	0.45
SD		5.3002		3.2259	24.574	22.0632	0.366348	0	0.444262	0	0.753937	0.55012	0.470162	0	0.366348	0.510418	0	0.307794	0.223607	1.09904	6.17209	1.71403	0.729497	6.34407	6.45857	0.793368	6.48297	15.267	1.94327	1.22041	0.242373	2.85526	7.37332	0.903028	6.1205	17.6294	0.512989	0.307794	0.444262	0.366348	0.366348	0.470162	0.512989	0.510418	1.10501	0.850696	0.753937	0.638666	0.510418
Meadin					10	50	6	3	4	1	14	6	1	1	1	1	1	1	1	6	4.5	8.975	0.543767	14.7	19.5	2.39911	17	85.9606	0.5	8.575	0.0480769	6.6	18.5	2.17853	10	56.9444	1.5	0	1	0	0	1	0.5	0	3	3	1	2	0
0.25					0	45	6	3	3.75	1	13.75	6	0	1	1	0	1	1	1	5	1.75	7.88	0.20793	11.15	15.5	1.70425	14.25	76.1748	0	7.915	0	4.8	17	1.8528	7	47.0779	1	0	0.75	0	0	0	0	0	2	3	1	2	0
0.75					30	72.5	6	3	4	1	14	6	1	1	1	1	1	1	1	7	7.5	9.54	0.984003	20.85	26	2.88569	20.75	94.0625	2	9.7275	0.200328	9.15	22	2.50251	15	70.3571	2	0	1	0	0	1	1	1	4	3.25	2	3	1
[truncated: 24 more columns]
